# Supplementary material for: Genotoxic antibody-drug conjugates combined with BCL-XL inhibitors enhance therapeutic efficacy in metastatic castration-resistant prostate cancer
Source: J Clin Invest. 2026 Jun 23;136(15):e200438. doi: 10.1172/JCI200438 (PMC13430021; doi:10.1172/JCI200438)
Supplement: Supporting data values [file jci-136-200438-s072.xlsx]

## Sheet: Figure 1B
B7-H3			PSMA			STEAP1
123.737	13.3459		220.916	254.511		224.591	264.85
24.1207	47.9167	23.6674	96.3445	25	62.6155	213.625	287.5	192.751
62.9619	38.9189	53.6509	0.507757	1.86186	8.48401	204.796	248.469	233.449
74.7968	134.734	189.502	193.089	183.338	171.388	270.325	207.398	204.387
8.01105	9.86267	43.1731	18.232	5.61798	3.94231	222.79	228.09	228.462
96.8606	66.4713	109.13	173.684	214.967	247.9	207.664	206.135	257.03
171.402	223.361		29.3319	45.7688		196.88	226.698
36.0889	45.879	34.3656	143.638	100.849	124.559	193.072	210.223	216.484
139.293	152.59	153.856	199.869	202.59	205.647	228.487	168.921	211.816
92.6687	106.942	55.7966	70.6604	74.9217	157.255	207.003	216.323	178.235
20.5389	6.95448	19.4053	28.0376	0.991097	21.641	201.474	209.676	188.583
24.3132	25.7501	76.2763	106.41	89.7	149.449	232.784	213.121	150.45
117.024	86.6842	29.1979	178.611	145.204	166.157	205.398	170.025	215.378
0.297177	0.099741	3.46267	34.5022	6.06423	6.36051	243.923	157.77	184.185
80.7531	64.9933	99.3714	151.743	117.058	151.499	204.045	184.238	196.325
72.7813	112.681	87.9317	182.388	227.57	185.914	179.14	230.625	171.595
50.1793	66.5015	97.4944	102.407	142.486	141.763	200.949	190.008	188.924
63.5925	45.0328	52.9332	103.617	157.151	196.966	68.1736	228.384	266.689
45.38	19.836	23.5963	48.9696	93.3702	77.7406	162.73	166.976	226.939
108.537	129.065	148.075	155.488	163.559	152.524	160.915	177.486	215.227
100.728	100.045	124.702	89.9489	121.668	77.5803	173.037	180.604	189.865
106.794	197.17	162.619	144.58	187.835	223.548	166.565	208.193	167.899
24.5661	30.5369	37.451	221.228	217.282	204.314	216.555	167.45	152.745
84.3134	66.6909	90.7756	153.052	125.396	126.087	179.568	159.578	172.131
18.95	39.1387	49.6837	203.035	185.244	193.966	195.98	145.694	167.883
66.8031	98.6266	98.2149	9.86812	7.94637	21.7645	154.798	162.459	190.594
82.6262	68.0009	98.0036	0.036576	2.37992	0.22686	154.06	180.744	171.416
110.457	100.728	105.352	188.325	174.064	131.465	172.673	183.97	145.898
0.437445	0.60241	0.575816	2.07057	1.97666	2.68714	170.02	172.835	158.853
92.3516	107.213	96.214	137.686	137.038	154.991	183.64	160.006	157.087
126.205	117.188	80.1408	147.543	133.43	143.69	176.311	167.805	155.304
94.0476	91.6011	89.2857	91.0053	126.509	177.922	129.762	167.716	201.623
5.35898	0.385939	0.380447	227.138	231.209	237.872	188.171	143.872	166.209
47.8606	39.8201	51.4121	202.757	201.096	222.428	139.016	165.838	191.507
167.514	101.169	95.5836	108.803	81.4787	110.095	153.937	160.807	175.394
205.501	186.642	180.172	34.8828	7.10078	5.26622	164.885	167.346	152.735
21.0296	9.88917	28.535	0.438116	2.21654	10.5732	146.112	152.515	178.471
77.1781	89.2384	46.2403	166.493	166.739	160.06	164.751	167.278	142.314
214.733	211.859		223.824	253.526		152.351	161.378
130.5	89.1089	153.383	110.408	197.03	88.5662	114.735	208.416	127.855
159.136	133.934	148.473	186.399	193.55	216.547	131.214	162.039	149.152
207.897	188.436	196.023	16.2823	2.6584	36.3636	166.317	114.355	161.08
8.91089	9.54495	26.9451	268.317	243.523	242.62	241.584	112.209	78.2609
20.2738	21.127	13.3938	162.172	141.194	90.6848	168.701	143.566	110.473
251.759	278.226	178.515	95.9799	30.6452	16.9004	170.854	188.71	61.7174
0.250134	3.33224	1.35667	226.746	210.029	193.676	158.942	151.16	100.372
86.0656	84.4086	41.8166	191.803	203.226	114.057	127.869	156.989	124.872
39.4737	50	107.407	1.31579	2.22222	21.2963	114.912	106.667	187.963
108.224	92.3642	110.679	180.634	192.548	179.463	137.313	146.762	124.144
237.468	218.013	220.373	183.966	177.094	191.885	105.19	164.418	138.398
77.0331	103.146	95.8862	202.493	196.396	209.476	138.353	116.503	138.068
15.3374	15.5181	20.1217	213.701	216.916	246.762	119.052	132.145	141.156
43.3546	35.8316	24.7269	172.25	159.304	140.553	132.526	124.128	134.128
168.4	142.509	140.361	139.974	182.704	149.659	112.957	143.605	126.907
76.5549			189.068			125.587
141.383	152.265	121.798	154.279	177.349	200.225	84.9941	126.007	165.618
77.2602	76.4479	79.417	52.9267	28.0566	25.0673	131.627	114.826	123.632
99.9601	116.43	108.304	158.423	131.723	166.455	107.113	102.891	154.158
7.03167	17.6147	15.7342	159.876	172.44	145.271	153.972	111.193	96.1375
26.2136	36.8947	11.4571	17.97	39.4408	36.3714	93.3274	101.698	152.429
15.6872	0	8.42003	5.77778	0.025214	2.10501	137.432	88.0988	119.163
0.747819	19.0991	1.27268	163.731	211.305	174.276	97.0918	123.272	123.666
130.852	145.43	159.995	208.19	208.5	225.57	110.73	106.852	126.33
96.3645	124.609	102.939	163.831	179.467	176.127	85.1985	95.5429	160.596
157.044	209.627	218.091	12.3094	4.2984	1.77362	134.132	102.877	97.9039
80	107.542	114.085	0	2.73082	0	123.396	36.541	168.075
116.381	137.137	131.751	0.551992	0.243902	0.40107	81.5307	109.089	132.654
67.9185	83.2666	63.3788	90.2117	123.535	177.157	103.835	90.5389	128.741
58.6556	70.0382	75.1499	0.622891	0.87241	0.342524	79.5744	135.033	107.621
18.7675	4.19048		107.983	124.571		95.7283	118.286
196.181	180.02	233.862	1.73611	0.923708	8.81834	128.056	58.5358	129.453
25.9367	29.191	46.3533	160.995	180.65	172.906	86.3348	120.962	108.632
200.794	169.142	164.163	149.358	133.256	152.032	109.528	79.428	123.327
222.531	209.935	227.743	1.78571	1.53755	1.17322	90.9401	154.583	62.2326
21.3751	20.6322	9.73603	207.269	217.136	248.149	123.895	123.836	59.5989
149.341	164.471	159.961	218.015	239.61	239.198	61.8732	154.661	89.1274
6.81818	47.7388	25.4717	2.27273	30.9121	7.65199	200	28.6382	72.956
23.1636	58.0311	6.78733	0.783546	0.259067	0	82.0764	118.394	100
143.937	159.442	127.734	177.985	150.736	155.23	95.2114	61.0332	134.707
89.2426	80.767	51.7174	91.8981	103.529	93.2568	78.7021	79.0378	127.547
85.2604	62.5286	47.0872	93.0181	179.615	181.633	73.5501	92.2584	118.553
136.082	128.089	139.461	118.644	130.304	121.47	98.7935	105.258	76.7533
70.5329	125.965	59.963	80.721	191.754	129.426	65.5172	146.579	63.7878
9.49045	39.5647	23.8234	132.93	165.957	129.843	90.2548	81.2371	92.3386
120.98	134.468	121.049	0.164474	1.219	0.251335	107.785	90.3531	56.8018
15.1883	22.3622	75.7464	170.474	162.336	137.705	71.0004	63.937	119.289
131.87	53.7634	91.2297	0.414794	0	0.190658	107.535	68.8172	74.6425
44.2308	10.7843		150	92.1569		111.538	53.9216
11.9769	16.0503	17.9226	143.767	183.073	166.436	62.9564	89.7064	92.9939
48.124	46.649	50.904	148.833	153.072	174.689	72.2068	88.361	81.9947
129.317	121.739	171.264	0.749584	0	0.636557	103.109	54.3478	84.6317
24.9091	31.8092	16.4766	146.694	192.321	166.582	68.4357	90.0678	81.0097
170.42	132.912	143.471	203.331	138.179	165.165	97.4017	57.0164	73.0914
89.8476	166.434	93.4133	132.073	64.9128	160.185	74.0854	92.3296	60.7744
75.0279	94.2349		124.387	101.864		77.9125	71.4781
224.424	129.411	155.709	0	0.238949	0.122945	64.977	88.1521	67.5273
132.377	136.417	124	195.236	198.697	197.289	80.3896	63.9414	74.8889
39.1683	67.3082	71.8395	2.29376	1.6318	2.85462	50.6774	73.5007	91.1826
75.7663	71.4403	44.291	162.692	195.95	205.985	58.7014	139.352	17.2652
113.2	114.654	111.002	210.852	206.101	224.692	45.7739	78.1783	84.1748
16.4697	32.0691	44.8314	13.4892	11.6365	35.985	56.8345	83.4571	62.6916
100.587	63.3143	20.4012	75.2264	38.6095	26.8419	92.0338	61.9605	45.6241
162.347	26.8029	48.6288	183.637	194.351	180.26	24.3957	82.6923	91.3712
1.83747	3.25277	1.3278	87.5923	95.7082	51.2448	65.2965	81.7258	47.0747
141.065	151.966	165.725	14.1484	3.89137	53.7979	32.7582	47.1017	113.183
218.035	217.148	233.471	167.222	172.978	187.436	70.2932	57.3707	60.8674
65.5072	81.579	84.6154	0	0	150	143.768	18.4211	25.641
5.84192	27.5362	10.4478	95.5327	97.971	37.2068	63.9175	99.7101	22.4947
29.5082	26.7241	28.5714	0	0	0	54.4262	69.8276	60.7143
119.749	108.798	104.538	154.824	90.4476	127.124	74.1077	45.3453	61.9588
72.9169	75.374	76.767	230.358	216.366	215.211	75.6944	50.3664	53.6012
159.586	183.018	124.533	18.1818	61.8935	69.5652	61.8362	41.3018	70.0192
175.328	192.424	206.3	0.665779	0.448065	0.574595	58.2652	72.22	35.0708
11.0283	10.8959	51.3393	244.442	256.547	183.346	71.1467	54.1814	34.2003
204.988	206.167	228.877	97.045	153.48	103.728	35.0688	73.37	38.2676
141.684	111.685	170.42	187.808	164.581	203.331	28.8824	13.7372	97.4017
77.2906	36.0321	77.0194	166.7	150.961	165.057	44.9466	39.4431	42.5326
12.0945	9.39665	2.39207	178.431	152.685	114.396	66.7436	32.0439	20.741
75.2129	108.686	112.395	46.6212	90.9148	53.2486	31.0051	51.4196	24.9101
4.74439	5.52582	6.13762	39.6469	52.3816	53.3595	24.6291	29.9438	49.8581
59.9772	34.2857		9.40594	5.42373		38.0046	24.4552
151.169	112.087	123.256	3.03668	0.825243	1.89238	32.661	10.5097	43.7529
86.4372	88.6955	90.1359	130.793	133.156	55.6291	31.7968	38.0913	10.8052
0.401517	0	0.540541	0.044613	0	0.349762	20.6558	41.453	16.1526
65.4726	129.261	130.274	0.895522	3.16742	4.29224	9.05473	44.9849	23.0594
36.7054	41.4134	24.479	186.614	198.86	225.541	10.2384	29.7112	31.4671
25.6382	22.7173	20.5307	41.043	35.4085	43.7823	16.3648	19.3753	33.4608
78.629	58.8384	39.5003	96.8232	128.981	110.619	9.94072	18.7488	33.0884
50.9463	106.611	65.189	14.9479	0.901442	1.04303	51.2939	4.76763	4.56323
2.29167	3.02663	14.0087	0.833333	0.121065	7.99806	19.4941	2.48184	28.6476
143.894	130.864	154.782	19.8006	36.8656	18.0956	6.39712	24.4513	17.3949
178.932	186.531	183.883	0.152822	0.378231	0.360075	10.4574	20.9393	8.28172
71.1565	2.57353	50	93.6055	4.04412	46.1712	15.2575	6.25	13.5135
69.2308	37.7892	60.9688	132.301	112.954	100.298	12.2707	4.97356	15.8301
168.21	238.979	155.117	108.588	27.1843	95.3667	3.94722	16.1401	6.51969
2.62857			131.029			7.8
126.213	121.719	80.3198	0	0	0	5.09362	5.26922	7.1479
72.2892	62.9057	37.7173	214.978	216.504	213.518	11.0206	3.14271	1.18939
36.8282	56.5264	79.112	91.4298	106.675	87.0381	4.66794	2.10459	1.72825
10.7981	12.4112		4.22535	8.26168		3.52113	1.64486
240.036	226.3	243.622	1.67654	0.15401	1.30022	3.00659	0.106622	1.9679
74.2075	65.4838	103.668	177.197	208.251	214.146	0.843678	1.61037	2.54859
60.6103	123.891	154.501	5.16129	9.27884	49.281	0.575414	0.45763	2.07075
196.005	228.575	184.121	18.2917	32.5855	23.5403	0.105125	0.815772	0.98857
39.2583	14.9729	50.63	4.2967	0.880759	3.92416	0.090457	0	0.156006
103.693	102.598	92.6895	4.29321	4.68137	1.49312	0.168729	0	0
127.557	164.088	128.702	0.777148	0.570033	3.961	204.621	237.622	238.026
0	3.24324	73.5043	20	20.8108	12.963	175	160	213.675
116.725	184.386	134.894	159.521	173.619	145.006	172.963	169.997	191.485
156.166	139.338	135.944	1.23176	1.26976	0.114943	168.148	171.704	162.447
170.661	126.103	122.472	139.69	140.809	155.979	129.901	157.195	171.073
90.2542	101.207	71.1538	40.0188	128.538	135.096	62.4294	167.703	203.165
110.114	92.6324		4.57649	9.71819		140.645	145.861
8.46917	9.37245	23.1278	13.8909	3.46373	1.45541	43.6038	3.54523	2.93729
102.659	129.345	135.417	64.3474	30.1637	49.4146	5.57279	19.3102	16.8388
55.5774	17.6626	20.8094	189.424	212.952	219.178	182.576	169	148.805
121.513	44.4191	118.263	29.5154	0.341686	16.9973	66.4464	7.63098	46.7168
27.4008	59.3602	33.7521	5.66284	6.98467	40.6302	12.9958	11.5086	7.28995
2.19705	1.07527	0	29.1795	17.8807	8.1793	266.838	225.356	175.637
3.3389	17.8378	39.0476	12.8548	66.4865	30.4762	94.3239	106.126	126.667
4.50797	0.974252	86.9462	1.70423	0.556715	0	153.491	137.996	8.58979
1.6323	8.45993	2.05091	164.445	140.623	131.695	48.92	26.2965	34.1527
2.94519	2.76867	6.44692	0	0	0.048473	8.99918	25.428	4.26563
39.2901	73.2042	41.6486	1.3533	4.62739	9.70716	2.92845	17.7832	16.7028
36.5659	44.6566	58.1058	19.8226	23.086	13.6158	9.39944	12.6648	15.2654
47.7671	55.3324	64.7889	2.56738	3.47949	0.555852	9.60063	6.70439	17.0818
116.923	84.9447		0.022267	0		3.78535	11.0497
95.7578	141.548	72.1958	0	0.982261	0	4.59226	6.81718	6.59415
39.1862	19.3347	41.6139	12.6757	25.5197	33.9662	0.54254	7.01663	7.54219
74.852	43.9694	78.1013	8.34813	1.23226	3.03797	6.37951	1.2696	7.33204
156.898	171.14	165.294	0.137268	0	0.06192	4.18668	3.86029	0.712074
47.449	73.0959	52.2687	0	0	0	2.55102	0.519886	0.608365
12.3169	3.32123	12.3562	0.133156	0	0	1.58123	0.350285	1.29236
19.6291	6.60377	34.83	0.444359	0	0.481586	1.27512	0.083241	0.609065
191.729	170.543	190.093	0.016411	0	0	0.131287	0.008546	0.037175
223.191	192.285	194.773	0.408808	0	0.142288	0.046455	0	0.047429

## Sheet: Figure 1C
ID	Tumor	Phenotype	Marker	Value
13-012	I1	AR+/NE-	B7H3	1.43704
13-012	I1	AR+/NE-	PSMA	1.61317
13-012	I1	AR+/NE-	STEAP1	0.969838
13-012	O1	AR+/NE-	B7H3	2.22885
13-012	O1	AR+/NE-	PSMA	1.75879
13-012	O1	AR+/NE-	STEAP1	0.628438
13-012	OO5	AR+/NE-	B7H3	0.854869
13-012	OO5	AR+/NE-	PSMA	1.33967
13-012	OO5	AR+/NE-	STEAP1	0.919613
13-012	SS7	AR+/NE-	B7H3	0.649588
13-012	SS7	AR+/NE-	PSMA	1.51422
13-012	SS7	AR+/NE-	STEAP1	0.947871
13-042	HH2	AR+/NE-	B7H3	1.16565
13-042	HH2	AR+/NE-	PSMA	1.19057
13-042	HH2	AR+/NE-	STEAP1	0.757298
13-042	JJ4	AR+/NE-	B7H3	1.4318
13-042	JJ4	AR+/NE-	PSMA	0.249206
13-042	JJ4	AR+/NE-	STEAP1	0.160811
13-042	M2	AR+/NE-	B7H3	0.589892
13-042	M2	AR+/NE-	PSMA	1.12141
13-042	M2	AR+/NE-	STEAP1	0.205926
13-042	O1	AR+/NE-	B7H3	0.742486
13-042	O1	AR+/NE-	PSMA	0.0563077
13-042	O1	AR+/NE-	STEAP1	0.202083
13-084	H3	AR-/NE+	B7H3	2.03416
13-084	H3	AR-/NE+	PSMA	0.00183699
13-084	H3	AR-/NE+	STEAP1	0.000312947
13-084	JJ3	AR+/NE-	B7H3	0.0128653
13-084	JJ3	AR+/NE-	PSMA	0.156423
13-084	JJ3	AR+/NE-	STEAP1	1.95292
13-101	I1	AR+/NE-	B7H3	1.33011
13-101	I1	AR+/NE-	PSMA	1.82605
13-101	I1	AR+/NE-	STEAP1	2.2737
13-101	K5	AR+/NE+	B7H3	1.45335
13-101	K5	AR+/NE+	PSMA	1.59382
13-101	K5	AR+/NE+	STEAP1	1.78148
13-101	SS1	AR+/NE-	B7H3	0.817059
13-101	SS1	AR+/NE-	PSMA	1.401
13-101	SS1	AR+/NE-	STEAP1	1.94869
13-101	TT6	AR+/NE-	B7H3	1.07844
13-101	TT6	AR+/NE-	PSMA	1.41555
13-101	TT6	AR+/NE-	STEAP1	1.66474
13-104	AA3	AR+/NE-	B7H3	0.708856
13-104	AA3	AR+/NE-	PSMA	1.64431
13-104	AA3	AR+/NE-	STEAP1	1.58114
13-104	I1	AR+/NE-	B7H3	0.851356
13-104	I1	AR+/NE-	PSMA	1.00946
13-104	I1	AR+/NE-	STEAP1	2.00521
13-104	II1	AR+/NE-	B7H3	0.776353
13-104	II1	AR+/NE-	PSMA	1.63324
13-104	II1	AR+/NE-	STEAP1	1.96934
13-104	N1	AR+/NE-	B7H3	1.2433
13-104	N1	AR+/NE-	PSMA	1.32001
13-104	N1	AR+/NE-	STEAP1	1.50335
13-117	H8	AR-/NE-	B7H3	0.40171
13-117	H8	AR-/NE-	PSMA	0.177592
13-117	H8	AR-/NE-	STEAP1	0.105981
13-117	TT3	AR-/NE-	B7H3	0.947314
13-117	TT3	AR-/NE-	PSMA	0.156181
13-117	TT3	AR-/NE-	STEAP1	0.402647
13-122	EE4	AR+/NE-	B7H3	1.11028
13-122	EE4	AR+/NE-	PSMA	1.24132
13-122	EE4	AR+/NE-	STEAP1	0.604706
13-122	H5	AR+/NE-	B7H3	0.346377
13-122	H5	AR+/NE-	PSMA	1.57369
13-122	H5	AR+/NE-	STEAP1	1.30261
13-122	II3	AR+/NE-	B7H3	1.34544
13-122	II3	AR+/NE-	PSMA	1.23473
13-122	II3	AR+/NE-	STEAP1	0.936015
14-031	GG3	AR+/NE-	B7H3	0.715213
14-031	GG3	AR+/NE-	PSMA	1.30301
14-031	GG3	AR+/NE-	STEAP1	1.07705
14-031	K1	AR+/NE-	B7H3	0.182648
14-031	K1	AR+/NE-	PSMA	1.3135
14-031	K1	AR+/NE-	STEAP1	1.40914
14-031	N3	AR+/NE-	B7H3	0.638325
14-031	N3	AR+/NE-	PSMA	1.88209
14-031	N3	AR+/NE-	STEAP1	0.717728
14-031	SS2	AR+/NE-	B7H3	0.242929
14-031	SS2	AR+/NE-	PSMA	1.4291
14-031	SS2	AR+/NE-	STEAP1	0.879435
14-039	G2	AR+/NE-	B7H3	0.0546928
14-039	G2	AR+/NE-	PSMA	0.484627
14-039	G2	AR+/NE-	STEAP1	0.348103
14-039	K5	AR+/NE-	B7H3	0.229621
14-039	K5	AR+/NE-	PSMA	0.400779
14-039	K5	AR+/NE-	STEAP1	0.23067
14-043	CC1	AR+/NE-	B7H3	0.574889
14-043	CC1	AR+/NE-	PSMA	0.950477
14-043	CC1	AR+/NE-	STEAP1	0.0283359
14-043	GG4	AR+/NE-	B7H3	0.559962
14-043	GG4	AR+/NE-	PSMA	1.15185
14-043	GG4	AR+/NE-	STEAP1	0.110248
14-043	H8	AR+/NE-	B7H3	0.48559
14-043	H8	AR+/NE-	PSMA	1.58865
14-043	H8	AR+/NE-	STEAP1	0.808541
14-043	I1	AR+/NE-	B7H3	0.412433
14-043	I1	AR+/NE-	PSMA	0.479402
14-043	I1	AR+/NE-	STEAP1	0.116737
14-053	DD3	AR+/NE-	B7H3	0.311234
14-053	DD3	AR+/NE-	PSMA	0.203702
14-053	DD3	AR+/NE-	STEAP1	0.676611
14-053	FF1	AR+/NE-	B7H3	0.248551
14-053	FF1	AR+/NE-	PSMA	0.312608
14-053	FF1	AR+/NE-	STEAP1	1.15818
14-053	H8	AR+/NE-	B7H3	0.594387
14-053	H8	AR+/NE-	PSMA	0.0226006
14-053	H8	AR+/NE-	STEAP1	0.717869
14-053	K8	AR+/NE-	B7H3	0.614341
14-053	K8	AR+/NE-	PSMA	0.468926
14-053	K8	AR+/NE-	STEAP1	0.665395
14-077	L1	AR+/NE-	B7H3	1.03756
14-077	L1	AR+/NE-	PSMA	1.84215
14-077	L1	AR+/NE-	STEAP1	1.36073
14-077	N6	AR+/NE-	B7H3	0.0796106
14-077	N6	AR+/NE-	PSMA	1.48504
14-077	N6	AR+/NE-	STEAP1	0.398428
14-077	OO3	AR+/NE-	B7H3	1.55527
14-077	OO3	AR+/NE-	PSMA	1.85321
14-077	OO3	AR+/NE-	STEAP1	1.80885
14-077	RR2	AR+/NE-	B7H3	0.707636
14-077	RR2	AR+/NE-	PSMA	1.69695
14-077	RR2	AR+/NE-	STEAP1	1.36577
14-091	AA2	AR+/NE-	B7H3	1.25499
14-091	AA2	AR+/NE-	PSMA	0.00544936
14-091	AA2	AR+/NE-	STEAP1	0.8498
14-091	PP4	AR+/NE-	B7H3	1.94921
14-091	PP4	AR+/NE-	PSMA	0.0612713
14-091	PP4	AR+/NE-	STEAP1	1.11638
14-096	SS1	AR+/NE-	B7H3	0.908205
14-096	SS1	AR+/NE-	PSMA	2.12184
14-096	SS1	AR+/NE-	STEAP1	2.2361
14-096	TT1	AR+/NE-	B7H3	1.50423
14-096	TT1	AR+/NE-	PSMA	1.57446
14-096	TT1	AR+/NE-	STEAP1	1.27823
14-105	H10	AR+/NE-	B7H3	0.679479
14-105	H10	AR+/NE-	PSMA	0.00612608
14-105	H10	AR+/NE-	STEAP1	1.07409
14-105	II2	AR+/NE-	B7H3	0.377656
14-105	II2	AR+/NE-	PSMA	1.56838
14-105	II2	AR+/NE-	STEAP1	0.847421
14-105	O1	AR+/NE-	B7H3	0.282679
14-105	O1	AR+/NE-	PSMA	0
14-105	O1	AR+/NE-	STEAP1	0.61656
14-105	OO3	AR+/NE-	B7H3	1.07971
14-105	OO3	AR+/NE-	PSMA	1.73142
14-105	OO3	AR+/NE-	STEAP1	1.13779
15-003	FF4	AR+/NE-	B7H3	1.52919
15-003	FF4	AR+/NE-	PSMA	0.239459
15-003	FF4	AR+/NE-	STEAP1	0.643475
15-003	GG1	AR+/NE-	B7H3	2.36167
15-003	GG1	AR+/NE-	PSMA	0.478418
15-003	GG1	AR+/NE-	STEAP1	1.40427
15-003	I4	AR+/NE-	B7H3	1.28837
15-003	I4	AR+/NE-	PSMA	0.019181
15-003	I4	AR+/NE-	STEAP1	0.289745
15-010	H7	AR-/NE+	B7H3	0.0405359
15-010	H7	AR-/NE+	PSMA	0.000161577
15-010	H7	AR-/NE+	STEAP1	0.128976
15-010	K1	AR+/NE-	B7H3	0.0213935
15-010	K1	AR+/NE-	PSMA	0.781818
15-010	K1	AR+/NE-	STEAP1	0.64699
15-023	AA4	AR+/NE-	B7H3	1.97452
15-023	AA4	AR+/NE-	PSMA	0.184348
15-023	AA4	AR+/NE-	STEAP1	1.47251
15-023	EE3	AR+/NE-	B7H3	2.03355
15-023	EE3	AR+/NE-	PSMA	0.0382605
15-023	EE3	AR+/NE-	STEAP1	1.05348
15-023	I1	AR+/NE-	B7H3	2.2007
15-023	I1	AR+/NE-	PSMA	0.0149883
15-023	I1	AR+/NE-	STEAP1	1.02585
15-023	L7	AR+/NE-	B7H3	1.69848
15-023	L7	AR+/NE-	PSMA	0.00120631
15-023	L7	AR+/NE-	STEAP1	0.735521
15-069	HH4	AR+/NE-	B7H3	1.21422
15-069	HH4	AR+/NE-	PSMA	1.00126
15-069	HH4	AR+/NE-	STEAP1	1.63379
15-069	K7	AR+/NE-	B7H3	0.985927
15-069	K7	AR+/NE-	PSMA	1.43238
15-069	K7	AR+/NE-	STEAP1	1.66911
15-069	KK4	AR+/NE+	B7H3	1.39745
15-069	KK4	AR+/NE+	PSMA	1.45493
15-069	KK4	AR+/NE+	STEAP1	1.52723
15-069	L1	AR+/NE-	B7H3	0.805933
15-069	L1	AR+/NE-	PSMA	1.34845
15-069	L1	AR+/NE-	STEAP1	1.70426
15-090	H8	AR+/NE-	B7H3	0.777084
15-090	H8	AR+/NE-	PSMA	0.353502
15-090	H8	AR+/NE-	STEAP1	1.23362
15-090	I1	AR+/NE-	B7H3	0.296041
15-090	I1	AR+/NE-	PSMA	0.733601
15-090	I1	AR+/NE-	STEAP1	1.85548
15-090	LL2	AR+/NE-	B7H3	0.0803576
15-090	LL2	AR+/NE-	PSMA	0.02636
15-090	LL2	AR+/NE-	STEAP1	1.14898
15-096	FF2	AR+/NE+	B7H3	1.22474
15-096	FF2	AR+/NE+	PSMA	0.479752
15-096	FF2	AR+/NE+	STEAP1	0.139073
15-096	H8	AR+/NE-	B7H3	0.349537
15-096	H8	AR+/NE-	PSMA	0.0303387
15-096	H8	AR+/NE-	STEAP1	0.000821543
15-096	J2	AR+/NE-	B7H3	0.634474
15-096	J2	AR+/NE-	PSMA	1.60906
15-096	J2	AR+/NE-	STEAP1	0.423075
15-096	PP1	AR+/NE-	B7H3	0.846314
15-096	PP1	AR+/NE-	PSMA	1.13125
15-096	PP1	AR+/NE-	STEAP1	0.746953
16-052	JJ2	AR+/NE-	B7H3	0.33827
16-052	JJ2	AR+/NE-	PSMA	1.71517
16-052	JJ2	AR+/NE-	STEAP1	1.0531
16-052	KK1	AR+/NE-	B7H3	0.153166
16-052	KK1	AR+/NE-	PSMA	1.64425
16-052	KK1	AR+/NE-	STEAP1	0.818856
16-052	L1	AR+/NE-	B7H3	0.811199
16-052	L1	AR+/NE-	PSMA	1.99865
16-052	L1	AR+/NE-	STEAP1	0.0166755
16-071	FF1	AR-/NE+	B7H3	0.0933144
16-071	FF1	AR-/NE+	PSMA	0.000443853
16-071	FF1	AR-/NE+	STEAP1	0.0107462
16-071	H9	AR-/NE+	B7H3	0.203543
16-071	H9	AR-/NE+	PSMA	0.00308648
16-071	H9	AR-/NE+	STEAP1	0.00655807
16-071	I5	AR-/NE+	B7H3	0.559628
16-071	I5	AR-/NE+	PSMA	0.0220091
16-071	I5	AR-/NE+	STEAP1	0.111289
16-080	CC3	AR-/NE+	B7H3	0.308095
16-080	CC3	AR-/NE+	PSMA	0.00753649
16-080	CC3	AR-/NE+	STEAP1	1.00026
16-080	FF2	AR-/NE+	B7H3	0.576045
16-080	FF2	AR-/NE+	PSMA	0
16-080	FF2	AR-/NE+	STEAP1	0.0122642
16-080	L1	AR-/NE+	B7H3	1.03167
16-080	L1	AR-/NE+	PSMA	0.0032742
16-080	L1	AR-/NE+	STEAP1	0.060012
16-101	EE5	AR+/NE-	B7H3	0.911312
16-101	EE5	AR+/NE-	PSMA	1.98624
16-101	EE5	AR+/NE-	STEAP1	1.93786
16-101	L4	AR+/NE-	B7H3	0.920217
16-101	L4	AR+/NE-	PSMA	2.02788
16-101	L4	AR+/NE-	STEAP1	1.30975
16-101	P1	AR+/NE-	B7H3	0.0262857
16-101	P1	AR+/NE-	PSMA	1.31029
16-101	P1	AR+/NE-	STEAP1	0.078
17-007	AA2	AR+/NE-	B7H3	1.08336
17-007	AA2	AR+/NE-	PSMA	0.0278506
17-007	AA2	AR+/NE-	STEAP1	0.256997
17-007	EE4	AR+/NE-	B7H3	1.40773
17-007	EE4	AR+/NE-	PSMA	0.00462047
17-007	EE4	AR+/NE-	STEAP1	0.806963
17-007	H4	AR+/NE-	B7H3	1.91351
17-007	H4	AR+/NE-	PSMA	0.00562813
17-007	H4	AR+/NE-	STEAP1	0.551853
17-017	H1	AR-/NE+	B7H3	0.656409
17-017	H1	AR-/NE+	PSMA	0.0420612
17-017	H1	AR-/NE+	STEAP1	0.0499372
17-017	O1	AR-/NE+	B7H3	0.51381
17-017	O1	AR-/NE+	PSMA	0.0522928
17-017	O1	AR-/NE+	STEAP1	0.124715
17-017	RR8	AR+/NE-	B7H3	0.359241
17-017	RR8	AR+/NE-	PSMA	1.94082
17-017	RR8	AR+/NE-	STEAP1	1.69852
17-017	SS3	AR+/NE-	B7H3	0.169924
17-017	SS3	AR+/NE-	PSMA	2.25793
17-017	SS3	AR+/NE-	STEAP1	1.30784
17-022	E3	AR+/NE-	B7H3	1.55712
17-022	E3	AR+/NE-	PSMA	0.498802
17-022	E3	AR+/NE-	STEAP1	0.577191
17-022	HH4	AR+/NE-	B7H3	0.11479
17-022	HH4	AR+/NE-	PSMA	1.16277
17-022	HH4	AR+/NE-	STEAP1	1.07007
17-036	GG2	AR+/NE-	B7H3	0.275075
17-036	GG2	AR+/NE-	PSMA	1.21078
17-036	GG2	AR+/NE-	STEAP1	0.8273
17-036	HH1	AR+/NE-	B7H3	0.0703988
17-036	HH1	AR+/NE-	PSMA	1.83104
17-036	HH1	AR+/NE-	STEAP1	1.14677
17-036	J8	AR+/NE-	B7H3	0.0204179
17-036	J8	AR+/NE-	PSMA	2.32073
17-036	J8	AR+/NE-	STEAP1	1.66084
17-036	M2	AR+/NE-	B7H3	0.0164635
17-036	M2	AR+/NE-	PSMA	2.10151
17-036	M2	AR+/NE-	STEAP1	1.36825
17-042	H1	AR+/NE-	B7H3	1.57924
17-042	H1	AR+/NE-	PSMA	2.32274
17-042	H1	AR+/NE-	STEAP1	1.01887
17-042	II5	AR+/NE-	B7H3	2.25285
17-042	II5	AR+/NE-	PSMA	1.84315
17-042	II5	AR+/NE-	STEAP1	1.36002
17-042	PP7	AR+/NE-	B7H3	2.13344
17-042	PP7	AR+/NE-	PSMA	1.18084
17-042	PP7	AR+/NE-	STEAP1	0.489022
17-050	EE3	AR+/NE-	B7H3	0.293273
17-050	EE3	AR+/NE-	PSMA	0.00347538
17-050	EE3	AR+/NE-	STEAP1	1.00157
17-050	LL4	AR+/NE-	B7H3	0.0644234
17-050	LL4	AR+/NE-	PSMA	0.0298415
17-050	LL4	AR+/NE-	STEAP1	0.168745
17-057	L8	AR+/NE-	B7H3	2.029
17-057	L8	AR+/NE-	PSMA	0.248059
17-057	L8	AR+/NE-	STEAP1	0.00636489
17-057	N1	AR+/NE-	B7H3	1.87435
17-057	N1	AR+/NE-	PSMA	0.770462
17-057	N1	AR+/NE-	STEAP1	0.08869
17-072	E2	AR+/NE-	B7H3	0.266762
17-072	E2	AR+/NE-	PSMA	0.136123
17-072	E2	AR+/NE-	STEAP1	1.00531
17-072	N1	AR+/NE-	B7H3	0.00314019
17-072	N1	AR+/NE-	PSMA	0.00131458
17-072	N1	AR+/NE-	STEAP1	0.260871
17-081	HH5	AR+/NE-	B7H3	0.116047
17-081	HH5	AR+/NE-	PSMA	0.0624352
17-081	HH5	AR+/NE-	STEAP1	0.0258299
17-081	M2	AR+/NE-	B7H3	1.13001
17-081	M2	AR+/NE-	PSMA	0.212404
17-081	M2	AR+/NE-	STEAP1	0.010346
17-081	P3	AR+/NE-	B7H3	0.987645
17-081	P3	AR+/NE-	PSMA	0.635949
17-081	P3	AR+/NE-	STEAP1	0.357783
17-085	DD2	AR+/NE-	B7H3	0.146086
17-085	DD2	AR+/NE-	PSMA	0.769035
17-085	DD2	AR+/NE-	STEAP1	0.620408
17-085	L1	AR+/NE-	B7H3	0.387778
17-085	L1	AR+/NE-	PSMA	1.23015
17-085	L1	AR+/NE-	STEAP1	2.06593
17-085	O1	AR+/NE-	B7H3	0.713918
17-085	O1	AR+/NE-	PSMA	1.28885
17-085	O1	AR+/NE-	STEAP1	1.93294
17-097	I1	AR+/NE-	B7H3	0.156329
17-097	I1	AR+/NE-	PSMA	0.168899
17-097	I1	AR+/NE-	STEAP1	1.99911
17-097	M1	AR+/NE-	B7H3	1.00542
17-097	M1	AR+/NE-	PSMA	0.00910273
17-097	M1	AR+/NE-	STEAP1	1.09337
17-108	AA1	AR+/NE-	B7H3	0.244212
17-108	AA1	AR+/NE-	PSMA	2.28112
17-108	AA1	AR+/NE-	STEAP1	0.531761
17-108	H1	AR+/NE-	B7H3	0.750193
17-108	H1	AR+/NE-	PSMA	2.20645
17-108	H1	AR+/NE-	STEAP1	0.598873
17-108	J1	AR+/NE-	B7H3	0.576374
17-108	J1	AR+/NE-	PSMA	2.15
17-108	J1	AR+/NE-	STEAP1	0.0511755
17-108	JJ4	AR+/NE-	B7H3	0.341992
17-108	JJ4	AR+/NE-	PSMA	2.03672
17-108	JJ4	AR+/NE-	STEAP1	0.238056
17-113	H1	AR+/NE-	B7H3	1.83115
17-113	H1	AR+/NE-	PSMA	0.00297043
17-113	H1	AR+/NE-	STEAP1	0.132261
17-113	I4	AR+/NE-	B7H3	1.28423
17-113	I4	AR+/NE-	PSMA	0.00398988
17-113	I4	AR+/NE-	STEAP1	1.07758
17-113	II2	AR+/NE-	B7H3	0.922877
17-113	II2	AR+/NE-	PSMA	0.00201817
17-113	II2	AR+/NE-	STEAP1	0.836651
18-011	A3	AR+/NE-	B7H3	1.09417
18-011	A3	AR+/NE-	PSMA	0
18-011	A3	AR+/NE-	STEAP1	0.0583691
18-011	HH6	AR+/NE-	B7H3	0.65627
18-011	HH6	AR+/NE-	PSMA	0.082781
18-011	HH6	AR+/NE-	STEAP1	1.36514
18-011	M4	AR+/NE-	B7H3	0.772339
18-011	M4	AR+/NE-	PSMA	0.5
18-011	M4	AR+/NE-	STEAP1	0.626101
18-030	J1	AR+/NE-	B7H3	1.08491
18-030	J1	AR+/NE-	PSMA	0.963989
18-030	J1	AR+/NE-	STEAP1	1.81168
18-030	L1	AR+/NE-	B7H3	1.45426
18-030	L1	AR+/NE-	PSMA	2.14087
18-030	L1	AR+/NE-	STEAP1	1.14637
18-030	NN6	AR+/NE-	B7H3	1.05512
18-030	NN6	AR+/NE-	PSMA	1.64618
18-030	NN6	AR+/NE-	STEAP1	1.67514
18-030	OO2	AR+/NE-	B7H3	1.28559
18-030	OO2	AR+/NE-	PSMA	1.5719
18-030	OO2	AR+/NE-	STEAP1	1.84542
18-039	FF4	AR-/NE+	B7H3	1.00934
18-039	FF4	AR-/NE+	PSMA	0.000111335
18-039	FF4	AR-/NE+	STEAP1	0.0741754
18-039	H8	AR-/NE+	B7H3	1.84122
18-039	H8	AR-/NE+	PSMA	5.47033e-05
18-039	H8	AR-/NE+	STEAP1	0.000590027
18-039	M2	AR-/NE+	B7H3	1.64444
18-039	M2	AR-/NE+	PSMA	0.00066396
18-039	M2	AR-/NE+	STEAP1	0.0291968
18-050	DD6	AR+/NE-	B7H3	1.30931
18-050	DD6	AR+/NE-	PSMA	1.97074
18-050	DD6	AR+/NE-	STEAP1	0.730733
18-050	EE5	AR+/NE-	B7H3	1.47181
18-050	EE5	AR+/NE-	PSMA	1.98832
18-050	EE5	AR+/NE-	STEAP1	1.47468
18-050	K1	AR+/NE-	B7H3	0.765549
18-050	K1	AR+/NE-	PSMA	1.89068
18-050	K1	AR+/NE-	STEAP1	1.25587
18-059	CC1	AR+/NE-	B7H3	2.13296
18-059	CC1	AR+/NE-	PSMA	2.38675
18-059	CC1	AR+/NE-	STEAP1	1.56865
18-059	I1	AR+/NE-	B7H3	0.73909
18-059	I1	AR+/NE-	PSMA	0.96228
18-059	I1	AR+/NE-	STEAP1	0.950957
18-059	J1	AR+/NE-	B7H3	0.996603
18-059	J1	AR+/NE-	PSMA	0.0348923
18-059	J1	AR+/NE-	STEAP1	0.00056243
18-064	BB3	AR+/NE-	B7H3	1.38482
18-064	BB3	AR+/NE-	PSMA	1.77284
18-064	BB3	AR+/NE-	STEAP1	1.2554
18-064	JJ1	AR+/NE-	B7H3	1.78033
18-064	JJ1	AR+/NE-	PSMA	1.44882
18-064	JJ1	AR+/NE-	STEAP1	1.04094
18-077	LL2	AR+/NE-	B7H3	0.792594
18-077	LL2	AR+/NE-	PSMA	1.86083
18-077	LL2	AR+/NE-	STEAP1	0.66153
18-078	FF6	AR+/NE-	B7H3	1.48579
18-078	FF6	AR+/NE-	PSMA	2.02702
18-078	FF6	AR+/NE-	STEAP1	2.03075
18-078	GG1	AR+/NE-	B7H3	1.97382
18-078	GG1	AR+/NE-	PSMA	0.375503
18-078	GG1	AR+/NE-	STEAP1	2.11789
18-078	P1	AR+/NE-	B7H3	1.90772
18-078	P1	AR+/NE-	PSMA	0.157499
18-078	P1	AR+/NE-	STEAP1	1.61655
18-078	R2	AR+/NE-	B7H3	2.36653
18-078	R2	AR+/NE-	PSMA	0.0104359
18-078	R2	AR+/NE-	STEAP1	0.0169371
18-082	DD1	AR+/NE-	B7H3	1.48934
18-082	DD1	AR+/NE-	PSMA	1.68892
18-082	DD1	AR+/NE-	STEAP1	0.758365
18-082	GG1	AR+/NE-	B7H3	1.41263
18-082	GG1	AR+/NE-	PSMA	1.8524
18-082	GG1	AR+/NE-	STEAP1	0.466738
18-082	K1	AR+/NE-	B7H3	0.243983
18-082	K1	AR+/NE-	PSMA	1.68532
18-082	K1	AR+/NE-	STEAP1	0.798377
18-082	M1	AR+/NE-	B7H3	0.134602
18-082	M1	AR+/NE-	PSMA	1.59196
18-082	M1	AR+/NE-	STEAP1	1.20434
18-087	AA3	AR+/NE-	B7H3	0.538528
18-087	AA3	AR+/NE-	PSMA	1.52578
18-087	AA3	AR+/NE-	STEAP1	1.87749
18-087	CC1	AR+/NE+	B7H3	0.875382
18-087	CC1	AR+/NE+	PSMA	1.01218
18-087	CC1	AR+/NE+	STEAP1	1.44432
18-087	H1	AR+/NE-	B7H3	1.08231
18-087	H1	AR+/NE-	PSMA	1.522
18-087	H1	AR+/NE-	STEAP1	1.21388
18-112	CC1	AR+/NE-	B7H3	0.151336
18-112	CC1	AR+/NE-	PSMA	2.51487
18-112	CC1	AR+/NE-	STEAP1	1.44018
18-112	GG6	AR+/NE-	B7H3	0.463643
18-112	GG6	AR+/NE-	PSMA	2.0876
18-112	GG6	AR+/NE-	STEAP1	1.65454
18-112	H2	AR+/NE-	B7H3	0.685412
18-112	H2	AR+/NE-	PSMA	2.37714
18-112	H2	AR+/NE-	STEAP1	2.4472
18-115	EE4	AR+/NE-	B7H3	0.203489
18-115	EE4	AR+/NE-	PSMA	0.0926411
18-115	EE4	AR+/NE-	STEAP1	2.26447
18-115	H2	AR+/NE-	B7H3	0.828769
18-115	H2	AR+/NE-	PSMA	0.00881119
18-115	H2	AR+/NE-	STEAP1	1.6874
18-123	EE6	AR+/NE+	B7H3	0.255825
18-123	EE6	AR+/NE+	PSMA	0.179246
18-123	EE6	AR+/NE+	STEAP1	1.82892
18-123	H1	AR+/NE+	B7H3	1.43816
18-123	H1	AR+/NE+	PSMA	0.00872154
18-123	H1	AR+/NE+	STEAP1	1.67433
18-123	J1	AR+/NE+	B7H3	1.40116
18-123	J1	AR+/NE+	PSMA	0.0176939
18-123	J1	AR+/NE+	STEAP1	2.26756
19-026	H1	AR+/NE-	B7H3	0.884229
19-026	H1	AR+/NE-	PSMA	1.06526
19-026	H1	AR+/NE-	STEAP1	0.268978
19-026	M3	AR+/NE-	B7H3	1.12952
19-026	M3	AR+/NE-	PSMA	2.13882
19-026	M3	AR+/NE-	STEAP1	0.693757
19-026	MM3	AR+/NE-	B7H3	0.916448
19-026	MM3	AR+/NE-	PSMA	1.31812
19-026	MM3	AR+/NE-	STEAP1	1.66367
19-028	I2	AR+/NE-	B7H3	0.00538557
19-028	I2	AR+/NE-	PSMA	0.0224479
19-028	I2	AR+/NE-	STEAP1	1.67236
19-028	II1	AR+/NE-	B7H3	0.319016
19-028	II1	AR+/NE-	PSMA	0.6132
19-028	II1	AR+/NE-	STEAP1	2.31292
19-029	H3	AR-/NE-	B7H3	0.313498
19-029	H3	AR-/NE-	PSMA	2.07184
19-029	H3	AR-/NE-	STEAP1	1.66794
19-029	I2	AR+/NE-	B7H3	0.172478
19-029	I2	AR+/NE-	PSMA	2.24185
19-029	I2	AR+/NE-	STEAP1	1.02444
19-029	NN6	AR+/NE-	B7H3	0.308513
19-029	NN6	AR+/NE-	PSMA	2.14275
19-029	NN6	AR+/NE-	STEAP1	1.78917
19-045	H1	AR-/NE+	B7H3	0.464428
19-045	H1	AR-/NE+	PSMA	0.188415
19-045	H1	AR-/NE+	STEAP1	0.124432
19-045	O1	AR+/NE+	B7H3	0.136565
19-045	O1	AR+/NE+	PSMA	0.0627
19-045	O1	AR+/NE+	STEAP1	0.166954
19-048	I4	AR-/NE+	B7H3	0.333783
19-048	I4	AR-/NE+	PSMA	0.240539
19-048	I4	AR-/NE+	STEAP1	0.0503379
19-048	J7	AR+/NE+	B7H3	1.01373
19-048	J7	AR+/NE+	PSMA	0.0714734
19-048	J7	AR+/NE+	STEAP1	1.43253
19-048	NN5	AR+/NE-	B7H3	0.518439
19-048	NN5	AR+/NE-	PSMA	0.0361788
19-048	NN5	AR+/NE-	STEAP1	2.28904
19-050	AA4	AR+/NE-	B7H3	0.878815
19-050	AA4	AR+/NE-	PSMA	0.13193
19-050	AA4	AR+/NE-	STEAP1	1.69284
19-050	BB1	AR+/NE-	B7H3	0.421132
19-050	BB1	AR+/NE-	PSMA	1.15187
19-050	BB1	AR+/NE-	STEAP1	1.98785
19-050	I1	AR+/NE-	B7H3	0.198179
19-050	I1	AR+/NE-	PSMA	0.044093
19-050	I1	AR+/NE-	STEAP1	1.59033
20-008	BB3	AR-/NE+	B7H3	0.200748
20-008	BB3	AR-/NE+	PSMA	0.366058
20-008	BB3	AR-/NE+	STEAP1	1.09039
20-008	J1	AR-/NE+	B7H3	0.0404771
20-008	J1	AR-/NE+	PSMA	1.45588
20-008	J1	AR-/NE+	STEAP1	0.364564
20-008	K1	AR+/NE-	B7H3	0.471314
20-008	K1	AR+/NE-	PSMA	0.0741484
20-008	K1	AR+/NE-	STEAP1	0.312299
20-008	NN1	AR-/NE+	B7H3	0.0109077
20-008	NN1	AR-/NE+	PSMA	0.184132
20-008	NN1	AR-/NE+	STEAP1	2.2261
1	NA	normal prostate	B7H3	0.0956311
1	NA	normal prostate	PSMA	0.0204924
1	NA	normal prostate	STEAP1	0.0456809
2	NA	normal prostate	B7H3	0.305333
2	NA	normal prostate	PSMA	0.264901
2	NA	normal prostate	STEAP1	0.0808644
3	NA	normal prostate	B7H3	0.321002
3	NA	normal prostate	PSMA	0.175038
3	NA	normal prostate	STEAP1	0.0442028

## Sheet: Figure 2A
	mCRPC	AR+/NE-
B7-H3 +/ PSMA -	28.3817	25.9519
B7-H3 -/PSMA +	17.8842	19.876
B7-H3 +/ PSMA +	29.0078	32.6695
B7-H3 -/ PSMA -	24.7263	21.5026
PSMA +/ STEAP1 -	12.0079	13.5789
PSMA -/STEAP1 +	21.8531	21.9864
PSMA +/ STEAP1 +	34.8841	38.9665
PSMA -/ STEAP1 -	31.255	25.4681
B7-H3 +/ STEAP1 -	22.586	20.8484
B7-H3 -/STEAP1 +	21.9337	23.1799
B7-H3 +/ STEAP1 +	34.8035	37.773
B7-H3 -/ STEAP1 -	20.6768	18.1987

## Sheet: Figure 2B
	mCRPC (n = 176)	AR+/NE- (n=146)
B7-H3 & PSMA	46.5909	53.4247
PSMA & STEAP1	54.5455	61.6438
B7-H3 & STEAP1	57.9545	64.3836

## Sheet: Figure 2C
Marker	Group	N	Estimate	95% Lower	95% Upper
B7H3-PSMA	Intra-tumoral	172	0.104	0.0492	0.1612
STEAP1-B7H3	Intra-tumoral	172	0.1124	0.0555	0.1715
PSMA-STEAP1	Intra-tumoral	172	0.0843	0.0355	0.1369
B7H3-PSMA	Intra-patient	58	0.1949	0.0711	0.3133
STEAP1-B7H3	Intra-patient	58	0.2735	0.1265	0.4028
PSMA-STEAP1	Intra-patient	58	0.1944	0.0708	0.3127

## Sheet: Figure 3B
	C4-2B (Log10(RLU))			22Rv1 (Log10(RLU))			LuCaP 176 (Log10(RLU))			MSKCC EF1 (Log10(RLU))
β-Amanitin	-0.34	-0.16	-0.02	-0.0744321	-0.0747579	-0.0355424	0.0317197	0.0802925	-0.0717018	-0.136776	-0.069832	-0.035143
α-Amanitin	-0.34	-0.4		-0.529468	-0.102717	-0.0303799	-0.048258	0.0130867	-0.0703302	-0.126101	-0.238145	-0.021103
CHS-828	-0.77	-0.47	-0.45	-0.34373	-0.267332	-0.402439	-0.70683	0.0498838	-0.615171	-0.330877	-0.488029	-0.486956
Thailanstatin A	-0.62	-0.5	-0.83	-0.381742	-0.31119	-0.357154	-0.71711	-0.740834	-0.709786	-0.85151	-0.630207	-0.673909
FK-866	-0.89	-0.54	-0.66	-0.860856	-0.748965	-0.146582	-0.767186	-0.73198	-0.758039	-1.3597	-1.11991	-1.14273
A-1331852	-0.77	-0.97	-1.2	-1.03741	-0.867293	-0.872646	-0.695019	-0.741979	-1.05619	-1.704	-1.74954	-1.83956
Ispinesib	-0.29	-0.26	-0.2	-0.0896429	-0.0255223	0.0538347	-0.0258419	-0.0734377	-0.0145736	0.01065	0.036448	-0.01836
MMAE	-0.25	-0.31	-0.23	-0.108309	-0.106743	-0.0351995	-0.077409	0.0243411	-0.0707316	-0.231908	-0.200024	-0.169751
Mertansine	-0.4	-0.36	-0.37	-0.129818	-0.26289	-0.054414	-0.130511	-0.0787942	-0.0558597	-0.314613	-0.144167	-0.217949
10-Deacetyl-7-xylosyl paclitaxel	-0.4	-0.48	-0.54	-0.292056	-0.208762	-0.240367	-0.11263	-0.140708	-0.203819	-0.385867	-0.177993	-0.273623
DM4	-0.41	-0.65	-0.79	-0.234678	-0.238318	-0.297473	-0.195793	-0.136696	-0.158589	-0.456308	-0.286601	-0.280721
PF-06380101	-0.64	-0.53	-0.77	-0.484263	-0.429692	-0.615509	-0.143342	-0.183204	-0.296947	-0.547228	-0.213336	-0.344922
Dolastatin 10	-0.51	-0.62	-0.85	-0.827101	-0.756944	-0.856654	-0.497044	-0.633026	-0.510676	-0.515407	-0.539131	-0.611542
Ansamitocin P-3	-0.64	-0.65	-0.8	-0.797996	-0.849564	-0.798824	-0.677232	-0.535282	-0.465874	-0.647021	-0.590253	-0.670776
SN-38	-0.13	0.025	-0.06	-0.370759	-0.385565	-0.344351	0.0820156	0.0886346	0.131241	0.03176	0.040286	-0.012792
Duocarmycin TM	-0.41	-0.2	-0.61	-0.3921	-0.372194	-0.445143	-0.0600729	0.0967186	0.106162	-0.092672	-0.098773	-0.140624
SJG-136	-0.4	-0.34	-0.64	-0.473702	-0.336734	-0.492406	0.0376575	0.0389412	0.0573127	-0.182821	-0.130193	-0.196737
Calicheamicin	-0.43	-0.47	-0.71	-0.584274	-0.545478	-0.416395	0.0246566	0.0406469	0.0100023	-0.247435	-0.111908	-0.192995
Dxd	-0.31	-0.81	-1.2	-0.718555	-0.659195	-0.686441	-0.0181014	0.0204451	-0.007188	-0.294695	-0.120189	-0.166367
SG3199	-0.81	-0.8	-1.12	-0.758628	-0.609984	-0.725289	-0.0298122	-0.0200159	-0.0008614	-0.500563	-0.211821	-0.192687
Camptothecin	-1	-1.02	-1.32	-0.751138	-0.707334	-0.65379	-0.0025743	-0.117114	-0.0360542	-0.623609	-0.332173	-0.390653
Daunorubicin (hydrochloride)	-1.45	-0.96	-1.62	-0.801831	-0.796605	-0.779283	-0.353436	-0.336303	-0.202244	-0.594396	-0.461683	-0.655752
PNU-159682	-1.42	-1.57	-1.72	-1.86336	-1.94242	-1.74306	-1.65055	-1.64889	-1.60973	-2.40495	-1.9996	-1.90842

## Sheet: Figure 4A
		PNU-159682	A-1331852	SG3199	Thailanstatin A	DM4	CHS-828	Calicheamicin	10-Deacetyl-7-xylosyl paclitaxel	Duocarmycin TM	MMAE	Ispinesib	β-Amanitin	SN-38
		0.0279267	0.114099	0.1294	0.234239	0.258363	0.287272	0.301363	0.338587	0.417982	0.545154	0.56331	0.700961	0.889871
PNU-159682	0.0279267		0.00226401	0.0157279	0.013534	0.0218587	0.013544	0.0103584	0.0249642	0.0116607	0.0101179	0.0105787	0.0190237	0.0151769
A-1331852	0.114099	0.00226401		0.0292418	0.0189836	0.162989	0.0146059	0.00980738	0.11275	0.0307445	0.0560493	0.0390993	0.0587341	0.0285105
SG3199	0.1294	0.0157279	0.0292418		0.0495578	0.0741514	0.0529338	0.0103584	0.313275	0.218167	0.411088	0.095389	0.308076	0.234125
Thailanstatin A	0.234239	0.013534	0.0189836	0.0495578		0.0851008	0.13556	0.121165	0.1691	0.0773871	0.119582	0.167647	0.0436273	0.0847101
DM4	0.258363	0.0218587	0.162989	0.0741514	0.0851008		0.146289	0.0760447	0.337889	0.103894	0.149305	0.151759	0.171103	0.228745
CHS-828	0.287272	0.013544	0.0146059	0.0529338	0.13556	0.146289		0.0942871	0.166966	0.0196348	0.145047	0.144977	0.222444	0.0774072
Calicheamicin	0.301363	0.0103584	0.00980738	0.165493	0.121165	0.0760447	0.0942871		0.176312	0.153282	0.120994	0.118851	0.196618	0.140329
10-Deacetyl-7-xylosyl paclitaxel	0.338587	0.0249642	0.11275	0.313275	0.1691	0.337889	0.166966	0.176312		0.235758	0.230158	0.438337	0.36707	0.318945
Duocarmycin TM	0.417982	0.0116607	0.0307445	0.218167	0.0773871	0.103894	0.0196348	0.153282	0.235758		0.139627	0.178957	0.117458	0.130782
MMAE	0.545154	0.0101179	0.0560493	0.411088	0.119582	0.149305	0.145047	0.120994	0.230158	0.139627		0.212717	0.261844	0.269117
Ispinesib	0.56331	0.0105787	0.0390993	0.095389	0.167647	0.151759	0.144977	0.118851	0.438337	0.178957	0.212717		0.412421	0.292779
β-Amanitin	0.700961	0.0190237	0.0587341	0.308076	0.0436273	0.171103	0.222444	0.196618	0.36707	0.117458	0.261844	0.412421		0.302496
SN-38	0.889871	0.0151769	0.0285105	0.234125	0.0847101	0.228745	0.0774072	0.140329	0.318945	0.130782	0.269117	0.292779	0.302496

## Sheet: Figure 4B
C(A-1331852), nM	1000	500	250	125	62.5	31.25	15.625	7.8125	3.90625	0
	0.655119	0.841967	0.904357	0.89297	0.970115	0.985352	0.95135	0.986474	0.999305	0.966907
	0.640364	0.811013	0.842128	0.926169	0.960813	0.959209	0.9807	0.981823	1.00524	1.02224
	0.700027	0.823363	0.895536	0.951029	0.952633	0.995777	0.956482	0.9722	0.975408	1.01085
												C(A-1331852), nM	1000	500	250	125	62.5	31.25	15.625	7.8125	3.90625	0
C(SG3199), nM	0.1	0.05	0.025	0.0125	0.00625	0.003125	0.0015625	0.00078125	0.000390625	0		C(SG3199), nM	0.1	0.05	0.025	0.0125	0.00625	0.003125	0.0015625	0.00078125	0.000390625	0
	0.529068	0.617773	0.689451	0.852266	0.925566	1.00454	1.00422	0.963999	0.989784	0.975999			0.0861074	0.192694	0.287736	0.372499	0.578714	0.864158	0.933423	0.973116	0.977544	0.963786
	0.513987	0.665775	0.779291	0.897997	0.967891	1.01508	1.04443	1.02724	0.995784	1.00714			0.0712422	0.183996	0.282518	0.364592	0.602435	0.874595	0.910651	0.976753	0.971218	1.02594
	0.528744	0.682154	0.780102	0.887619	0.987675	0.998378	1.01605	1.02805	1.01995	1.01687			0.067605	0.178145	0.27888	0.335495	0.568277	0.978967	0.895153	0.990828	0.955246	1.01028
												C(A-1331852), nM	1000	500	250	125	62.5	31.25	15.625	7.8125	3.90625	0
C(PNU-159682), nM	0.01	0.005	0.0025	0.00125	0.000625	0.0003125	0.00015625	7.8125e-05	3.90625e-05	0		C(PNU-159682), nM	0.01	0.005	0.0025	0.00125	0.000625	0.0003125	0.00015625	7.8125e-05	3.90625e-05	0
	0.657819	0.886811	0.936047	0.972081	1.00371	1.00316	0.951176	0.996424	0.97772	1			0.221338	0.31389	0.717663	0.895885	0.895604	0.945742	0.96723	0.972286	0.984926	1.0411
	0.702929	0.870444	0.924495	0.997387	1.03933	1.05061	1.02778	1.02132	0.994636	0.984596			0.222742	0.324985	0.758953	0.891391	0.943495	0.969056	0.956135	0.987454	0.961893	0.988718
	0.705955	0.855178	0.930271	0.988172	0.995461	1.01857	1.0099	1.00454	0.975382	1.0154			0.21572	0.3931	0.808389	0.872993	0.935069	0.931277	0.93226	0.944759	1.00051	0.970179
												C(A-1331852), nM	1000	500	250	125	62.5	31.25	15.625	7.8125	3.90625	0
C(Duocarmycin TM), nM	5	2.5	1.25	0.625	0.3125	0.15625	0.078125	0.0390625	0.0195312	0		C(PNU-159682), nM	5	2.5	1.25	0.625	0.3125	0.15625	0.078125	0.0390625	0.0195312	0
	0.218339	0.729731	0.913537	0.985273	1.07163	1.03299	1.02992	1.02745	1.04085	0.961258			0.0386636	0.273538	0.349467	0.604156	0.879526	0.95531	0.944174	0.991467	1.03182	0.979752
	0.295156	0.734503	0.957102	1.03884	1.10181	1.09565	1.12597	1.10581	1.11135	1.00913			0.0636841	0.24548	0.370149	0.601697	0.83715	0.928265	0.965434	0.97093	1.00347	0.991322
	0.294694	0.702484	0.875667	0.979115	1.04685	1.08333	1.10011	1.0861	1.09688	1.02961			0.028829	0.23015	0.336162	0.575809	0.796365	0.901075	0.966447	0.959071	1.01721	1.02893
												C(A-1331852), nM	1000	500	250	125	62.5	31.25	15.625	7.8125	3.90625	0
C(SN-38), nM	100	50	25	12.5	6.25	3.125	1.5625	0.78125	0.390625	0		C(SN-38), nM	100	50	25	12.5	6.25	3.125	1.5625	0.78125	0.390625	0
	0.452666	0.458618	0.520025	0.574383	0.663516	0.84241	1.01128	0.991698	1.02177	0.991228			0.100787	0.119359	0.150475	0.225577	0.238447	0.390605	0.7754	0.934564	0.995493	1.04844
	0.475537	0.482742	0.521278	0.600386	0.719127	0.852749	0.975093	1.08365	1.03493	0.982769			0.0941081	0.114961	0.161553	0.19886	0.258974	0.359978	0.696226	0.961607	1.02449	0.993212
	0.464414	0.50295	0.560127	0.603989	0.749047	0.870921	0.995927	1.03838	1.04872	1.026			0.0875916	0.112517	0.143959	0.213033	0.247896	0.378713	0.729297	0.909965	1.00119	0.958349
												C(A-1331852), nM	1000	500	250	125	62.5	31.25	15.625	7.8125	3.90625	0
C(Calicheamicin), nM	0.5	0.25	0.125	0.0625	0.03125	0.015625	0.0078125	0.00390625	0.00195312	0		C(SN-38), nM	0.5	0.25	0.125	0.0625	0.03125	0.015625	0.0078125	0.00390625	0.00195312	0
	0.465438	0.563648	0.666203	0.728084	0.825772	0.893041	0.923286	1.04444	1.07347	1.04844			0.0922599	0.211626	0.43898	0.562449	0.703637	0.781971	0.902083	0.962512	1.00224	1.06173
	0.420071	0.548352	0.623269	0.729127	0.761458	0.896865	0.957182	0.94119	0.909381	0.965351			0.0767796	0.217967	0.455393	0.561144	0.662978	0.770407	0.884551	0.977992	1.00541	1.02275
	0.401993	0.636132	0.627788	0.700272	0.783707	0.863318	0.92711	0.915812	0.947448	0.98621			0.054585	0.25415	0.390488	0.538576	0.622132	0.776376	0.840348	0.977246	0.982841	0.915511

## Sheet: Figure 5A
	PNU-159682			SN38			Calicheamicin			SG-3199			Duocarmycin TM
LNCaP	0.657819	0.702929	0.705955	0.574383	0.600386	0.603989	0.563648	0.548352	0.636132	0.689451	0.779291	0.780102	0.729731	0.734503	0.702484
LNCaP TP53 KO	0.97506	0.985223	0.996262	1.05527	1.03987	0.980527	1.00084	0.92614	1.01097	1.07225	1.05502	1.02682	1.02113	0.966459	1.01332
C4-2B	0.581462	0.556436	0.545439	0.723	0.66735	0.673418	0.639905	0.56581	0.570821	0.70197	0.731818	0.67562	0.540399	0.587679	0.547261
C4-2B TP53 KO	0.916053	0.906467	0.883537	0.974089	0.963389	0.913509	0.977841	0.990366	0.995627	0.910309	0.945625	0.951606	0.785569	0.807397	0.817693
LuCaP 189.4	0.889768	0.89798	0.864089	0.69259	0.724716	0.725715	0.612263	0.607559	0.613399	0.797553	0.790697	0.730991	0.727908	0.713703	0.749144
LuCaP 189.4 TP 53 KO	1.12158	1.10613	1.04332	1.06557	1.05465	1.02064	1.0379	1.10846	1.08592	1.00649	1.03023	0.996328	0.930512	0.988492	1.00988

## Sheet: Figure 5B
C(A-1331852), nM	1000	500	250	125	62.5
C(Duocarmycin TM), nM	5	2.5	1.25	0.625	0.3125
	0.0386636	0.273538	0.349467	0.604156	0.879526
LNCaP	0.0636841	0.24548	0.370149	0.601697	0.83715
	0.028829	0.23015	0.336162	0.575809	0.796365
	0.460189	0.659185	0.746722	0.812995	0.820969
LNCaP TP53 KO	0.402599	0.603012	0.710573	0.758949	0.849321
	0.288836	0.629061	0.680626	0.745659	0.807324
	0.115524	0.383002	0.761263	0.91736	0.881751
C4-2B	0.117241	0.335075	0.726102	0.923332	0.942891
	0.119406	0.422791	0.793513	0.868015	0.920197
	0.875727	0.990073	1.00967	1.09747	1.09331
C4-2B TP53 KO	0.797181	0.992696	1.01584	1.01584	1.04485
	0.80536	0.908904	1.00118	1.03822	1.06769
	0.00975157	0.187602	0.583701	0.83492	0.94358
LuCaP 189.4	0.0058045	0.176457	0.567448	0.770838	0.88182
	0.0046436	0.170885	0.545159	0.805897	0.818899
	0.0190545	0.322355	0.784377	0.909704	1.03542
LuCaP 189.4 TP53 KO	0.0306443	0.352999	0.776716	0.9099	0.968439
	0.0184652	0.316461	0.740767	0.907936	0.938384

[truncated: 23 more sheets: Figure 6A, Figure 7, Figure 8, Figure S1, Figure S2A, Figure S2B, Figure S2C, Figure S2D, Figure S4, Figure S5, Figure S6A, Figure S6B, Figure S7A, Figure S7B, Figure S9A, Figure S10A_Grasso, Figure S10A_UW, Figure S10B-C, Figure S11B, Figure S12 …]
